# Supplementary material for: Evaluation of the relative roles of the Tabanidae and Glossinidae in the transmission of trypanosomosis in drug resistance hotspots in Mozambique
Source: Parasit Vectors. 2020 Apr 29;13:219. doi: 10.1186/s13071-020-04087-1 (PMC7189697; doi:10.1186/s13071-020-04087-1)
Supplement: Supplementary file 3 — Additional file 3: Table S1. Metadata for all specimens analysed. [file 13071_2020_4087_MOESM3_ESM.xls]

## Sheet: Table S1
Additional file 3: Table S1. Metadata for all specimens analysed.
Institution Storing	Institutional voucher number	Family	Morphological identification	GenBank accession number	Sex	Reproduction	Life Stage	Identifier	Identifier Email	Identifier Institution	Identification Method	Taxonomy Notes	Collectors	Collection Date	Country	State/Province	Region	Exact Site	Latitude	Longitude	Elevation	Elevation Precision	GPS Source	Coordinate Accuracy	Event Time	Habitat	Sampling Protocol
Eduardo Mondlane University	(EMU) 7	Tabanidae	Ancala africana	MT231157	Female	Sexual	Adult	LP Snyman	lokisnyman@gmail.com	University of Pretoria	Morphology	Stored in 70% EtOH, not all colouration visible	FC Mulandane	2016-03-12	Mozambique	Zambezia	Nicoadala	Zalala Beach	-17.8632	37.86	10 m	11 m	Garmin etrex 30	3 m	Morning	Coastal Area	H-Trap
Eduardo Mondlane University	(EMU) 8	Tabanidae	Tabanus taeniola	MT231158	Female	Sexual	Adult	LP Snyman	lokisnyman@gmail.com	University of Pretoria	Morphology	Stored in 70% EtOH, not all colouration visible	FC Mulandane	2016-04-22	Mozambique	Zambezia	Nicoadala	Zalala Beach	-17.8644	37.085	9 m	11 m	Garmin etrex 30	3 m	Morning	Coastal Area	NGU-Trap
Eduardo Mondlane University	(EMU) 12	Tabanidae	Tabanus gratus	MT231159	Female	Sexual	Adult	LP Snyman	lokisnyman@gmail.com	University of Pretoria	Morphology	Stored in 70% EtOH, not all colouration visible	FC Mulandane	2015-12-15	Mozambique	Zambezia	Nicoadala	Namitangurine	-17.5718	36.497	35 m	11 m	Garmin etrex 30	3 m	Morning	Forest	NGU-Trap
Eduardo Mondlane University	(EMU) 13	Tabanidae	Tabanus gratus	MT231160	Female	Sexual	Adult	LP Snyman	lokisnyman@gmail.com	University of Pretoria	Morphology	Stored in 70% EtOH, not all colouration visible	FC Mulandane	2015-12-15	Mozambique	Zambezia	Nicoadala	Namitangurine	-17.5718	36.497	35 m	11 m	Garmin etrex 30	3 m	Morning	Forest	NGU-Trap
Eduardo Mondlane University	(EMU) 14	Tabanidae	Tabanus ustus	MT231161	Female	Sexual	Adult	LP Snyman	lokisnyman@gmail.com	University of Pretoria	Morphology	Stored in 70% EtOH, not all colouration visible	FC Mulandane	2016-03-12	Mozambique	Zambezia	Nicoadala	Zalala Beach	-17.8632	37.86	10 m	11 m	Garmin etrex 30	3 m	Morning	Coastal Area	H-Trap
Eduardo Mondlane University	(EMU) 16	Tabanidae	Atylotus agrestis	MT231162	Female	Sexual	Adult	LP Snyman	lokisnyman@gmail.com	University of Pretoria	Morphology	Stored in 70% EtOH, not all colouration visible	FC Mulandane	2016-03-12	Mozambique	Zambezia	Nicoadala	Zalala Beach	-17.8632	37.86	10 m	11 m	Garmin etrex 30	3 m	Morning	Coastal Area	H-Trap
Eduardo Mondlane University	(EMU) 18	Tabanidae	Tabanus fraternus	MT231163	Female	Sexual	Adult	LP Snyman	lokisnyman@gmail.com	University of Pretoria	Morphology	Stored in 70% EtOH, not all colouration visible	FC Mulandane	2016-05-13	Mozambique	Zambezia	Nicoadala	Botao Forest	-17.666	36.81	30 m	11 m	Garmin etrex 30	3 m	Morning	Forest	NGU-Trap
Eduardo Mondlane University	(EMU) 21	Tabanidae	Tabanus par	MT231164	Female	Sexual	Adult	LP Snyman	lokisnyman@gmail.com	University of Pretoria	Morphology	Stored in 70% EtOH, not all colouration visible	FC Mulandane	2016-03-12	Mozambique	Zambezia	Nicoadala	Zalala Beach	-17.8632	37.86	10 m	11 m	Garmin etrex 30	3 m	Morning	Coastal Area	H-Trap
Eduardo Mondlane University	(EMU) 22	Tabanidae	Tabanus par	MT231165	Female	Sexual	Adult	LP Snyman	lokisnyman@gmail.com	University of Pretoria	Morphology	Stored in 70% EtOH, not all colouration visible	FC Mulandane	2016-03-12	Mozambique	Zambezia	Nicoadala	Zalala Beach	-17.8632	37.86	10 m	11 m	Garmin etrex 30	3 m	Morning	Coastal Area	NGU-Trap
Eduardo Mondlane University	(EMU) 23	Tabanidae	Tabanus par	MT231166	Female	Sexual	Adult	LP Snyman	lokisnyman@gmail.com	University of Pretoria	Morphology	Stored in 70% EtOH, not all colouration visible	FC Mulandane	2016-03-12	Mozambique	Zambezia	Nicoadala	Zalala Beach	-17.8632	37.86	10 m	11 m	Garmin etrex 30	3 m	Morning	Coastal Area	NGU-Trap
Eduardo Mondlane University	(EMU) 24	Tabanidae	Tabanus taeniola	MT231167	Female	Sexual	Adult	LP Snyman	lokisnyman@gmail.com	University of Pretoria	Morphology	Stored in 70% EtOH, not all colouration visible	FC Mulandane	2016-03-12	Mozambique	Zambezia	Nicoadala	Botao Forest	-17.667	36.8084	31 m	11 m	Garmin etrex 30	3 m	Morning	Forest	NGU-Trap
Eduardo Mondlane University	(EMU) 25	Tabanidae	Tabanus taeniola	MT231168	Female	Sexual	Adult	LP Snyman	lokisnyman@gmail.com	University of Pretoria	Morphology	Stored in 70% EtOH, not all colouration visible	FC Mulandane	2016-03-12	Mozambique	Zambezia	Nicoadala	Botao Forest	-17.667	36.8084	31 m	11 m	Garmin etrex 30	3 m	Morning	Forest	Epsilon-Trap
Eduardo Mondlane University	(EMU) 27	Tabanidae	Tabanus taeniola	MT231169	Female	Sexual	Adult	LP Snyman	lokisnyman@gmail.com	University of Pretoria	Morphology	Stored in 70% EtOH, not all colouration visible	FC Mulandane	2016-03-12	Mozambique	Zambezia	Nicoadala	Namitangurine	-17.5718	36.497	35 m	11 m	Garmin etrex 30	3 m	Morning	Forest	H-Trap
Eduardo Mondlane University	(EMU) 28	Tabanidae	Tabanus taeniola	MT231170	Female	Sexual	Adult	LP Snyman	lokisnyman@gmail.com	University of Pretoria	Morphology	Stored in 70% EtOH, not all colouration visible	FC Mulandane	2016-04-22	Mozambique	Zambezia	Nicoadala	Botao Forest	-17.667	36.8084	31 m	11 m	Garmin etrex 30	3 m	Morning	Forest	H-Trap
Eduardo Mondlane University	(EMU) 29	Tabanidae	Tabanus taeniola	MT231171	Female	Sexual	Adult	LP Snyman	lokisnyman@gmail.com	University of Pretoria	Morphology	Stored in 70% EtOH, not all colouration visible	FC Mulandane	2015-12-15	Mozambique	Zambezia	Nicoadala	Botao Forest	-17.666	36.81	30 m	11 m	Garmin etrex 30	3 m	Morning	Forest	NGU-Trap
Eduardo Mondlane University	(EMU) 31	Tabanidae	Tabanus taeniola	MT231172	Female	Sexual	Adult	LP Snyman	lokisnyman@gmail.com	University of Pretoria	Morphology	Stored in 70% EtOH, not all colouration visible	FC Mulandane	2015-12-15	Mozambique	Zambezia	Nicoadala	Zalala Beach	-17.8644	37.085	9 m	11 m	Garmin etrex 30	3 m	Morning	Coastal Area	NGU-Trap
Eduardo Mondlane University	(EMU) 32	Tabanidae	Ancala africana	MT231173	Female	Sexual	Adult	LP Snyman	lokisnyman@gmail.com	University of Pretoria	Morphology	Stored in 70% EtOH, not all colouration visible	FC Mulandane	2015-12-15	Mozambique	Zambezia	Nicoadala	Zalala Beach	-17.8644	37.085	9 m	11 m	Garmin etrex 30	3 m	Morning	Coastal Area	NGU-Trap
Eduardo Mondlane University	(EMU) 33	Tabanidae	Ancala africana	MT231174	Female	Sexual	Adult	LP Snyman	lokisnyman@gmail.com	University of Pretoria	Morphology	Stored in 70% EtOH, not all colouration visible	FC Mulandane	2015-12-15	Mozambique	Zambezia	Nicoadala	Botao Forest	-17.666	36.81	30 m	11 m	Garmin etrex 30	3 m	Morning	Forest	H-Trap
Eduardo Mondlane University	(EMU) 34	Tabanidae	Ancala africana	MT231175	Female	Sexual	Adult	LP Snyman	lokisnyman@gmail.com	University of Pretoria	Morphology	Stored in 70% EtOH, not all colouration visible	FC Mulandane	2016-01-08	Mozambique	Zambezia	Nicoadala	Botao Forest	-17.666	36.81	30 m	11 m	Garmin etrex 30	3 m	Morning	Forest	H-Trap
Eduardo Mondlane University	(EMU) 35	Tabanidae	Ancala africana	MT231176	Female	Sexual	Adult	LP Snyman	lokisnyman@gmail.com	University of Pretoria	Morphology	Stored in 70% EtOH, not all colouration visible	FC Mulandane	2016-01-08	Mozambique	Zambezia	Nicoadala	Namitangurine	-17.5777	36.493	33 m	11 m	Garmin etrex 30	3 m	Morning	Forest	H-Trap
Eduardo Mondlane University	(EMU) 36	Tabanidae	Ancala africana	MT231177	Female	Sexual	Adult	LP Snyman	lokisnyman@gmail.com	University of Pretoria	Morphology	Stored in 70% EtOH, not all colouration visible	FC Mulandane	2016-03-12	Mozambique	Zambezia	Nicoadala	Namitangurine	-17.5777	36.493	33 m	11 m	Garmin etrex 30	3 m	Morning	Forest	NGU-Trap
Eduardo Mondlane University	(EMU) 37	Tabanidae	Ancala africana	MT231178	Female	Sexual	Adult	LP Snyman	lokisnyman@gmail.com	University of Pretoria	Morphology	Stored in 70% EtOH, not all colouration visible	FC Mulandane	2016-03-12	Mozambique	Zambezia	Nicoadala	Zalala Beach	-17.8644	37.085	9 m	11 m	Garmin etrex 30	3 m	Morning	Coastal Area	NGU-Trap
Eduardo Mondlane University	(EMU) 38	Tabanidae	Atylotus agrestis	MT231179	Female	Sexual	Adult	LP Snyman	lokisnyman@gmail.com	University of Pretoria	Morphology	Stored in 70% EtOH, not all colouration visible	FC Mulandane	2015-12-15	Mozambique	Zambezia	Nicoadala	Botao Forest	-17.666	36.81	30 m	11 m	Garmin etrex 30	3 m	Morning	Forest	NGU-Trap
Eduardo Mondlane University	(EMU) 39	Tabanidae	Atylotus agrestis	MT231180	Female	Sexual	Adult	LP Snyman	lokisnyman@gmail.com	University of Pretoria	Morphology	Stored in 70% EtOH, not all colouration visible	FC Mulandane	2015-12-15	Mozambique	Zambezia	Nicoadala	Botao Forest	-17.666	36.81	30 m	11 m	Garmin etrex 30	3 m	Morning	Forest	NGU-Trap
Eduardo Mondlane University	(EMU) 49	Tabanidae	Atylotus agrestis	MT231181	Female	Sexual	Adult	LP Snyman	lokisnyman@gmail.com	University of Pretoria	Morphology	Stored in 70% EtOH, not all colouration visible	FC Mulandane	2015-12-15	Mozambique	Zambezia	Nicoadala	Botao Forest	-17.667	36.8084	31 m	11 m	Garmin etrex 30	3 m	Morning	Forest	NGU-Trap
Eduardo Mondlane University	(EMU) 50	Tabanidae	Atylotus agrestis	MT231182	Female	Sexual	Adult	LP Snyman	lokisnyman@gmail.com	University of Pretoria	Morphology	Stored in 70% EtOH, not all colouration visible	FC Mulandane	2015-12-15	Mozambique	Zambezia	Nicoadala	Namitangurine	-17.5718	36.497	35 m	11 m	Garmin etrex 30	3 m	Morning	Forest	NGU-Trap
Eduardo Mondlane University	(EMU) 51	Tabanidae	Atylotus agrestis	MT231183	Female	Sexual	Adult	LP Snyman	lokisnyman@gmail.com	University of Pretoria	Morphology	Stored in 70% EtOH, not all colouration visible	FC Mulandane	2015-12-15	Mozambique	Zambezia	Nicoadala	Namitangurine	-17.5718	36.497	35 m	11 m	Garmin etrex 30	3 m	Morning	Forest	NGU-Trap
Eduardo Mondlane University	(EMU) 52	Tabanidae	Atylotus agrestis	MT231184	Female	Sexual	Adult	LP Snyman	lokisnyman@gmail.com	University of Pretoria	Morphology	Stored in 70% EtOH, not all colouration visible	FC Mulandane	2016-01-08	Mozambique	Zambezia	Nicoadala	Namitangurine	-17.5718	36.497	35 m	11 m	Garmin etrex 30	3 m	Morning	Forest	NGU-Trap
Eduardo Mondlane University	(EMU) 53	Tabanidae	Tabanus taeniola	MT231185	Female	Sexual	Adult	LP Snyman	lokisnyman@gmail.com	University of Pretoria	Morphology	Stored in 70% EtOH, not all colouration visible	FC Mulandane	2016-01-08	Mozambique	Zambezia	Nicoadala	Namitangurine	-17.5777	36.493	33 m	11 m	Garmin etrex 30	3 m	Morning	Forest	NGU-Trap
Eduardo Mondlane University	(EMU) 54	Tabanidae	Tabanus taeniola	MT231186	Female	Sexual	Adult	LP Snyman	lokisnyman@gmail.com	University of Pretoria	Morphology	Stored in 70% EtOH, not all colouration visible	FC Mulandane	2016-01-08	Mozambique	Zambezia	Nicoadala	Zalala Beach	-17.8644	37.085	9 m	11 m	Garmin etrex 30	3 m	Morning	Coastal Area	NGU-Trap
Eduardo Mondlane University	(EMU) 55	Tabanidae	Tabanus taeniola	MT231187	Female	Sexual	Adult	LP Snyman	lokisnyman@gmail.com	University of Pretoria	Morphology	Stored in 70% EtOH, not all colouration visible	FC Mulandane	2016-01-08	Mozambique	Zambezia	Nicoadala	Zalala Beach	-17.8644	37.085	9 m	11 m	Garmin etrex 30	3 m	Morning	Coastal Area	NGU-Trap
Eduardo Mondlane University	(EMU) 57	Tabanidae	Haematopota fenestralis	MT231188	Female	Sexual	Adult	LP Snyman	lokisnyman@gmail.com	University of Pretoria	Morphology	Stored in 70% EtOH, not all colouration visible	FC Mulandane	2016-03-07	Mozambique	Zambezia	Nicoadala	Namitangurine	-17.5777	36.493	33 m	11 m	Garmin etrex 30	3 m	Morning	Forest	NGU-Trap
Eduardo Mondlane University	(EMU) 63	Tabanidae	Atylotus agrestis	MT231189	Female	Sexual	Adult	LP Snyman	lokisnyman@gmail.com	University of Pretoria	Morphology	Stored in 70% EtOH, not all colouration visible	FC Mulandane	2016-03-07	Mozambique	Zambezia	Nicoadala	Namitangurine	-17.5777	36.493	33 m	11 m	Garmin etrex 30	3 m	Morning	Forest	Epsilon-Trap
Eduardo Mondlane University	(EMU) 19	Glossinidae	Glossina brevipalpis	MT231190	Female	Sexual	Adult	FC Mulandane	fernandomulandane@gmail.com	Eduardo Mondlane University	Morphology	Stored in 70% EtOH, not all colouration visible	FC Mulandane	2016-01-17	Mozambique	Zambezia	Nicoadala	Zalala	-17.8644	37.085	9 m	11 m	Garmin etrex 30	3 m	Morning	Coastal Area	H-Trap
Eduardo Mondlane University	(EMU) 40	Glossinidae	Glossina morsitans	MT231191	Female	Sexual	Adult	FC Mulandane	fernandomulandane@gmail.com	Eduardo Mondlane University	Morphology	Stored in 70% EtOH, not all colouration visible	FC Mulandane	2016-01-08	Mozambique	Zambezia	Nicoadala	Namitangurine	-17.573	36.4929	34 m	11 m	Garmin etrex 30	3 m	Morning	Forest	NGU-Trap
Eduardo Mondlane University	(EMU) 42	Glossinidae	Glossina morsitans	MT231192	Female	Sexual	Adult	FC Mulandane	fernandomulandane@gmail.com	Eduardo Mondlane University	Morphology	Stored in 70% EtOH, not all colouration visible	FC Mulandane	2016-01-08	Mozambique	Zambezia	Nicoadala	Namitangurine	-17.573	36.4929	34 m	11 m	Garmin etrex 30	3 m	Morning	Forest	NGU-Trap
Eduardo Mondlane University	(EMU) 43	Glossinidae	Glossina morsitans	MT231193	Female	Sexual	Adult	FC Mulandane	fernandomulandane@gmail.com	Eduardo Mondlane University	Morphology	Stored in 70% EtOH, not all colouration visible	FC Mulandane	2016-11-12	Mozambique	Zambezia	Nicoadala	Namitangurine	-17.5777	36.493	33 m	11 m	Garmin etrex 30	3 m	Morning	Forest	Epsilon-Trap
